# Supplementary material for: Improvement in XIa Selectivity of Snake Venom Peptide Analogue BF9-N17K Using P2′ Amino Acid Replacements
Source: Toxins (Basel). 2025 Jan 5;17(1):23. doi: 10.3390/toxins17010023 (PMC11769409; doi:10.3390/toxins17010023)
Supplement: Supplementary file 1 [file toxins-17-00023-s001.zip]

Archive with 1 entries (1 files):
- toxins-3360895-supplementary.pdf
